# Supplementary material for: Differential Regulation of Gonadotropins as Revealed by Transcriptomes of Distinct LH and FSH Cells of Fish Pituitary
Source: Int J Mol Sci. 2021 Jun 17;22(12):6478. doi: 10.3390/ijms22126478 (PMC8234412; doi:10.3390/ijms22126478)
Supplement: Supplementary file 1 [file ijms-22-06478-s001.zip]

Archive with 1 entries (1 files):
- ijms-1221350-supplementary.pdf
